# Supplementary material for: Identify Bitter Peptides by Using Deep Representation Learning Features
Source: Int J Mol Sci. 2022 Jul 17;23(14):7877. doi: 10.3390/ijms23147877 (PMC9315524; doi:10.3390/ijms23147877)
Supplement: Supplementary file 1 [file ijms-23-07877-s001.zip]

Archive with 2 entries (2 files):
- ijms-1774755-Supplemental figure.pdf
- ijms-1774755-Supplemental table.pdf
